# Supplementary material for: Anatomically Discrete Sex Differences in Neuroplasticity in Zebra Finches as Reflected by Perineuronal Nets
Source: PLoS One. 2015 Apr 7;10(4):e0123199. doi: 10.1371/journal.pone.0123199 (PMC4388549; doi:10.1371/journal.pone.0123199)
Supplement: S1 Dataset — This excel table contains all raw data that were use in the present paper organized in 10 individual sheets, one for each nucleus considered. (XLS) [file pone.0123199.s001.xls]

## Sheet: HVC
HVC	left
Subject	Sex	Immuno	PV	PNN	PV&PNN	dapi	death date	age	%PVindapi	%PNNindapi	%PV&PNNindapi	%PVwithPNN	%PNNwithPV	PNN intensity	PNN area
♂160	male	week1	20	15	11	275	2014-02-20	270	0.0727273	0.0545455	0.04	0.55	0.733333			21	16	12	276		1.07273	1.05455	1.04	1.55	1.73333		3.04452	2.77259	2.48491	5.6204			0.0702043	0.0531098	0.0392207	0.438255	0.550046
♂122	male	week1	18	3	1	329	2014-02-11	300	0.0547112	0.00911854	0.00303951	0.0555556	0.333333			19	4	2	330		1.05471	1.00912	1.00304	1.05556	1.33333		2.94444	1.38629	0.693147	5.79909			0.053267	0.00907722	0.0030349	0.0540672	0.287682
♂162	male	week2	8	2	0	329	2014-02-20	270	0.0243161	0.00607903	0	0	0	28.79	59.5	9	3	1	330		1.02432	1.00608	1	1	1		2.19722	1.09861	0	5.79909			0.0240252	0.00606062	0	0	0
♂156	male	week2	13	11	3	272	2014-10-24	160	0.0477941	0.0404412	0.0110294	0.230769	0.272727	25.31	62.92	14	12	4	273		1.04779	1.04044	1.01103	1.23077	1.27273		2.63906	2.48491	1.38629	5.60947			0.0466871	0.0396448	0.010969	0.207639	0.241162
♂M19	male	week3	13	11	7	302	2014-02-21	500	0.0430464	0.0364238	0.0231788	0.538462	0.636364	34.4	58.44	14	12	8	303		1.04305	1.03642	1.02318	1.53846	1.63636		2.63906	2.48491	2.07944	5.71373			0.0421456	0.0357762	0.0229143	0.430783	0.492476
♂176b	male	week3	14	9	7	339	2014-03-27		0.0412979	0.0265487	0.020649	0.5	0.777778	30.23	60.03	15	10	8	340		1.0413	1.02655	1.02065	1.5	1.77778		2.70805	2.30259	2.07944	5.82895			0.0404679	0.0262024	0.0204387	0.405465	0.575364
		Mean ♂ left	14.3333	8.5	4.83333	307.667			0.0473155	0.0288595	0.0163161	0.312464	0.458923	29.6825	60.2225
		SD ♂ left	4.2269	5.04975	4.21505	29.2005			0.0160256	0.0187889	0.0148137	0.250191	0.306433	3.76253	1.91597
♀049	female	week1	12	4	1	257	2014-03-27	412	0.0466926	0.0155642	0.00389105	0.0833333	0.25			13	5	2	258		1.04669	1.01556	1.00389	1.08333	1.25		2.56495	1.60944	0.693147	5.55296			0.0456353	0.0154443	0.0038835	0.0800427	0.223144
♀x3	female	week1	21	3	0	328	2013-07-24	200	0.0640244	0.00914634	0	0	0	White		22	4	1	329		1.06402	1.00915	1	1	1		3.09104	1.38629	0	5.79606			0.0620583	0.00910477	0	0	0
♀077	female	week2	6	5	0	318	2014-02-20	358	0.0188679	0.0157233	0	0	0	14.34	58.54	7	6	1	319		1.01887	1.01572	1	1	1		1.94591	1.79176	0	5.76519			0.0186921	0.0156009	0	0	0
♀078	female	week2	35	4	1	387	2013-11-25	270	0.0904393	0.0103359	0.00258398	0.0285714	0.25	37.18	50.85	36	5	2	388		1.09044	1.01034	1.00258	1.02857	1.25		3.58352	1.60944	0.693147	5.96101			0.0865806	0.0102829	0.00258065	0.0281709	0.223144
♀103	female	week3	41	1	0	339	2014-02-21	332	0.120944	0.00294985	0	0	0	11.59	62.38	42	2	1	340		1.12094	1.00295	1	1	1		3.73767	0.693147	0	5.82895			0.114171	0.00294551	0	0	0
♀090	female	week3	38	7	0	235	2014-03-27	387	0.161702	0.0297872	0	0	0	16.36	67.33	39	8	1	236		1.1617	1.02979	1	1	1		3.66356	2.07944	0	5.46383			0.149886	0.0293522	0	0	0
		Mean♀ left	25.5	4	0.333333	310.667			0.0837784	0.0139178	0.00107917	0.0186508	0.0833333	19.8675	59.775
		SD♀ left	14.6253	2	0.516398	55.8379			0.0519167	0.00909617	0.00172218	0.0336858	0.129099	11.7061	6.95329
HVC	Right
Subject	Sex	Immuno	PV	PNN	PV&PNN	dapi	death date	age	%PVindapi	%PNNindapi	%PV&PNNindapi	%PVwithPNN	%PNNwithPV
♂160	male	week1	19	13	6	321	2014-02-20	270	0.05919	0.0404984	0.0186916	0.315789	0.461538			20	14	7	322		1.05919	1.0405	1.01869	1.31579	1.46154		2.99573	2.63906	1.94591	5.77455			0.0575045	0.0396999	0.018519	0.274437	0.37949
♂122	male	week1	29	9	5	364	2014-02-11	300	0.0796703	0.0247253	0.0137363	0.172414	0.555556			30	10	6	365		1.07967	1.02473	1.01374	1.17241	1.55556		3.4012	2.30259	1.79176	5.8999			0.0766557	0.0244246	0.0136428	0.159065	0.441833
♂162	male	week2	16	13	5	357	2014-02-20	270	0.0448179	0.0364146	0.0140056	0.3125	0.384615	30.68	55.08	17	14	6	358		1.04482	1.03641	1.01401	1.3125	1.38462		2.83321	2.63906	1.79176	5.88053			0.0438426	0.0357672	0.0139084	0.271934	0.325422
♂156	male	week2	15	5	2	237	2014-10-24	160	0.0632911	0.021097	0.00843882	0.133333	0.4	26.13	62.07	16	6	3	238		1.06329	1.0211	1.00844	1.13333	1.4		2.77259	1.79176	1.09861	5.47227			0.0613689	0.0208776	0.00840341	0.125163	0.336472
♂M19	male	week3	13	5	3	283	2014-02-21	500	0.0459364	0.0176678	0.0106007	0.230769	0.6	35.09	60.57	14	6	4	284		1.04594	1.01767	1.0106	1.23077	1.6		2.63906	1.79176	1.38629	5.64897			0.0449126	0.0175136	0.0105449	0.207639	0.470004
♂176b	male	week3	15	16	10	245	2014-03-27		0.0612245	0.0653061	0.0408163	0.666667	0.625	21.12	64.32	16	17	11	246		1.06122	1.06531	1.04082	1.66667	1.625		2.77259	2.83321	2.3979	5.50533			0.0594234	0.0632622	0.0400053	0.510826	0.485508
		Mean ♂ right	17.8333	10.1667	5.16667	301.167			0.0590217	0.0342849	0.0177149	0.305245	0.504452	28.255	60.51
		SD ♂ right	5.81091	4.57894	2.78687	54.8832			0.0128253	0.0175892	0.0118396	0.19159	0.10333	6.0006	3.93439
♀049	female	week1	15	5	0	395	2014-03-27	412	0.0379747	0.0126582	0	0	0			16	6	1	396		1.03797	1.01266	1	1	1		2.77259	1.79176	0	5.98141			0.0372714	0.0125788	0	0	0
♀x3	female	week1	14	4	2	251	2013-07-24	200	0.0557769	0.0159363	0.00796813	0.142857	0.5			15	5	3	252		1.05578	1.01594	1.00797	1.14286	1.5		2.70805	1.60944	1.09861	5.52943			0.0542769	0.0158106	0.00793655	0.133531	0.405465
♀077	female	week2	14	5	0	317	2014-02-20	358	0.044164	0.0157729	0	0	0	15.98	69.29	15	6	1	318		1.04416	1.01577	1	1	1		2.70805	1.79176	0	5.76205			0.0432166	0.0156498	0	0	0
♀078	female	week2	22	6	2	358	2013-11-25	270	0.0614525	0.0167598	0.00558659	0.0909091	0.333333	18.23	69.79	23	7	3	359		1.06145	1.01676	1.00559	1.09091	1.33333		3.13549	1.94591	1.09861	5.88332			0.0596383	0.0166209	0.00557105	0.0870114	0.287682
♀103	female	week3	22	5	1	339	2014-02-21	332	0.0648968	0.0147493	0.00294985	0.0454545	0.2	10.66	62.81	23	6	2	340		1.0649	1.01475	1.00295	1.04545	1.2		3.13549	1.79176	0.693147	5.82895			0.0628779	0.0146415	0.00294551	0.0444518	0.182322
♀090	female	week3	18	4	0	264	2014-03-27	387	0.0681818	0.0151515	0	0	0	14.29	60.92	19	5	1	265		1.06818	1.01515	1	1	1		2.94444	1.60944	0	5.57973			0.065958	0.0150379	0	0	0
		Mean♀ right	17.5	4.83333	0.833333	320.667			0.0554078	0.0151713	0.00275076	0.0465368	0.172222	14.79	65.7025
		SD♀ right	3.78153	0.752773	0.983192	55.3775			0.0120019	0.00141169	0.00340595	0.059573	0.211257	3.19148	4.50247
		Mean♀ total	21.5	4.41667	0.583333	315.667			0.0695931	0.0145446	0.00191497	0.0325938	0.127778	17.3287	62.7388
		SD♀ total	11.0083	1.50504	0.792961	53.2769			0.0388606	0.00624048	0.0027172	0.0483841	0.173254	8.394	6.28072
		SEM	4.4941	0.614431	0.323725	21.7502			0.0158648	0.00254767	0.00110929	0.0197527	0.0707305	3.42683	2.56409
		Mean♂ total	16.0833	9.33333	5	304.417			0.0531686	0.0315722	0.0170155	0.308855	0.481687	28.9688	60.3663
		SD♂ total	5.1779	4.67748	3.41121	42.0507			0.0151287	0.0175818	0.0128062	0.212489	0.219319	4.69904	2.86896
		SEM	2.11387	1.90957	1.39262	17.1671			0.00617626	0.00717774	0.00522809	0.0867483	0.0895367	1.91838	1.17125
		Mean♀/♂ total	18.7917	6.875	2.79167	310.042			0.0613808	0.0230584	0.00946523	0.170724	0.304732
		SD♀/♂ total	8.85624	4.22531	3.30979	47.2886			0.0300346	0.0155596	0.0118933	0.206455	0.264641
		Mean Left total	19.9167	6.25	2.58333	309.167			0.0655469	0.0213886	0.00869764	0.165558	0.271128
		SD Left total	11.8049	4.35107	3.70401	42.5117			0.0412855	0.0160923	0.0128224	0.229155	0.297878
		Mean Right total	17.6667	7.5	3	310.917			0.0572148	0.0247281	0.0102328	0.175891	0.338337
		SD Right total	4.67748	4.18873	3.01511	53.5426			0.0119919	0.0155296	0.0114044	0.191185	0.235036
			HVC	sd
		female	0.0695931	0.0388606
		male	0.0531686	0.0151287
			HVC	sd
		female	0.0145446	0.00624048
		male	0.0315722	0.0175818
			HVC	sd
		female	0.00191497	0.0027172
		male	0.0170155	0.0128062
			HVC	sd
		female	0.0325938	0.0483841
		male	0.308855	0.212489
			HVC	sd
		female	0.127778	0.173254
		male	0.481687	0.219319

## Sheet: RA
RA	left
Subject	Sex	Immuno	PV	PNN	PV&PNN	dapi	death date	age	%PVindapi	%PNNindapi	%PV&PNNindapi	%PVwithPNN	%PNNwithPV	PNN intensity	PNN area
♂160	male	week1	27	14	8	183	2014-02-20	270	0.147541	0.0765027	0.0437158	0.296296	0.571429			15	9	184			1.14754	1.0765	1.04372	1.2963	1.57143		#NUM!	2.70805	2.19722	5.21494			0.137621	0.0737176	0.0427873	0.259511	0.451985
♂122	male	week1	19	6	2	154	2014-02-11	300	0.123377	0.038961	0.012987	0.105263	0.333333			7	3	155			1.12338	1.03896	1.01299	1.10526	1.33333		#NUM!	1.94591	1.09861	5.04343			0.116339	0.0382212	0.0129034	0.100083	0.287682
♂162	male	week2	20	3	1	195	2014-02-20	270	0.102564	0.0153846	0.00512821	0.05	0.333333	51.66	60.96	4	2	196			1.10256	1.01538	1.00513	1.05	1.33333		4.11022	1.38629	0.693147	5.27811			0.0976385	0.0152675	0.0051151	0.0487902	0.287682
♂156	male	week2	38	7	4	204	2014-10-24	160	0.186275	0.0343137	0.0196078	0.105263	0.571429	45.38	56.38	8	5	205			1.18627	1.03431	1.01961	1.10526	1.57143		4.03211	2.07944	1.60944	5.32301			0.170818	0.0337381	0.0194181	0.100083	0.451985
♂M19	male	week3	41	17	15	227	2014-02-21	500	0.180617	0.0748899	0.0660793	0.365854	0.882353		56	18	16	228			1.18062	1.07489	1.06608	1.36585	1.88235		4.02535	2.89037	2.77259	5.42935			0.166037	0.0722182	0.0639877	0.31178	0.632523
♂176b	male	week3	46	12	9	262	2014-03-27		0.175573	0.0458015	0.0343511	0.195652	0.75	39.04	56.52	13	10	263			1.17557	1.0458	1.03435	1.19565	1.75		4.03459	2.56495	2.30259	5.57215			0.161755	0.0447836	0.0337743	0.178692	0.559616
		Mean ♂ left	31.8333	9.83333	6.5	204.167			0.152658	0.0476423	0.0303116	0.186388	0.573646	45.36	57.465
		SD ♂ left	11.4091	5.34478	5.24404	37.1883			0.0341462	0.023968	0.0224688	0.1234	0.219959	6.31002	2.34033
♀049	female	week1	21	11	11	117	2014-03-27	412	0.179487	0.0940171	0.0940171	0.52381	1			12	12	118			1.17949	1.09402	1.09402	1.52381	2		#NUM!	2.48491	2.48491	4.77068			0.16508	0.0898563	0.0898563	0.421213	0.693147
♀x3	female	week1	23	8	1	207	2013-07-24	200	0.111111	0.0386473	0.00483092	0.0434783	0.125	White		9	2	208			1.11111	1.03865	1.00483	1.04348	1.125		#NUM!	2.19722	0.693147	5.33754			0.105361	0.0379192	0.00481929	0.0425596	0.117783
♀077	female	week2	21	2	3	253	2014-02-20	358	0.083004	0.00790514	0.0118577	0.142857	1.5	30.06	57.01	3	4	254			1.083	1.00791	1.01186	1.14286	2.5		4.04323	1.09861	1.38629	5.53733			0.0797386	0.00787406	0.011788	0.133531	0.916291
♀078	female	week2	7	4	0	367	2013-11-25	270	0.0190736	0.0108992	0	0	0	40.31	52.21	5	1	368			1.01907	1.0109	1	1	1		3.95527	1.60944	0	5.90808			0.0188939	0.0108402	0	0	0
♀103	female	week3	18	3	0	273	2014-02-21	332	0.0659341	0.010989	0	0	0	25.16	59.35	4	1	274			1.06593	1.01099	1	1	1		4.08345	1.38629	0	5.61313			0.0638515	0.0109291	0	0	0
♀090	female	week3	18	9	1	246	2014-03-27	387	0.0731707	0.0365854	0.00406504	0.0555556	0.111111	35.92	53.53	10	2	247			1.07317	1.03659	1.00407	1.05556	1.11111		3.98024	2.30259	0.693147	5.50939			0.0706176	0.035932	0.0040568	0.0540672	0.105361
		Mean♀ left	18	6.16667	2.66667	243.833			0.0886301	0.0331739	0.0191285	0.127617	0.456019	32.8625	55.525
		SD♀ left	5.72713	3.65605	4.2269	81.918			0.0536363	0.032773	0.036944	0.20102	0.637221	6.63315	3.25603
RA	right
Subject	Sex	Immuno	PV	PNN	PV&PNN	dapi	death date	age	%PVindapi	%PNNindapi	%PV&PNNindapi	%PVwithPNN	%PNNwithPV
♂160	male	week1	16	8	7	183	2014-02-20	270	0.0874317	0.0437158	0.0382514	0.4375	0.875			9	8	184			1.08743	1.04372	1.03825	1.4375	1.875		#NUM!	2.19722	2.07944	5.21494			0.0838187	0.0427873	0.0375379	0.362905	0.628609
♂122	male	week1	21	5	2	146	2014-02-11	300	0.143836	0.0342466	0.0136986	0.0952381	0.4			6	3	147			1.14384	1.03425	1.0137	1.09524	1.4		#NUM!	1.79176	1.09861	4.99043			0.134387	0.0336732	0.0136057	0.0909718	0.336472
♂162	male	week2	40	12	10	198	2014-02-20	270	0.20202	0.0606061	0.0505051	0.25	0.833333	42.43	60.95	13	11	199			1.20202	1.06061	1.05051	1.25	1.83333		4.11005	2.56495	2.3979	5.2933			0.184004	0.0588405	0.049271	0.223144	0.606136
♂156	male	week2	41	27	20	284	2014-10-24	160	0.144366	0.0950704	0.0704225	0.487805	0.740741	34.68	59.65	28	21	285			1.14437	1.09507	1.07042	1.4878	1.74074		4.08849	3.3322	3.04452	5.65249			0.134851	0.0908187	0.0680535	0.397302	0.554311
♂M19	male	week3	13	0	0	265	2014-02-21	500	0.0490566	0	0	0		62.72	60.38	1	1	266			1.04906	1	1	1	1		4.10066	0	0	5.5835			0.0478913	0	0	0	0
♂176b	male	week3	45	13	12	155	2014-03-27		0.290323	0.083871	0.0774194	0.266667	0.923077	28.26	61.35	14	13	156			1.29032	1.08387	1.07742	1.26667	1.92308		4.1166	2.63906	2.56495	5.04986			0.254892	0.0805389	0.0745687	0.236389	0.653926
		Mean ♂ right	29.3333	10.8333	8.5	205.167			0.152839	0.0529183	0.0417162	0.256202	0.75443	42.0225	60.5825
		SD ♂ right	14.208	9.23941	7.25948	57.1924			0.0854661	0.0347207	0.0307026	0.188789	0.209173	14.9652	0.738168
♀049	female	week1	14	5	1	292	2014-03-27	412	0.0479452	0.0171233	0.00342466	0.0714286	0.2			6	2	293			1.04795	1.01712	1.00342	1.07143	1.2		#NUM!	1.79176	0.693147	5.68017			0.0468313	0.0169783	0.00341881	0.0689929	0.182322
♀x3	female	week1	11	3	0	184	2013-07-24	200	0.0597826	0.0163043	0	0	0			4	1	185			1.05978	1.0163	1	1	1		#NUM!	1.38629	0	5.22036			0.0580638	0.0161729	0	0	0
♀077	female	week2	27	5	0	272	2014-02-20	358	0.0992647	0.0183824	0	0	0	40.46	58.84	6	1	273			1.09926	1.01838	1	1	1		4.07482	1.79176	0	5.60947			0.0946415	0.0182154	0	0	0
♀078	female	week2	25	12	3	249	2013-11-25	270	0.100402	0.0481928	0.0120482	0.12	0.25	32.5	53.22	13	4	250			1.1004	1.04819	1.01205	1.12	1.25		3.97443	2.56495	1.38629	5.52146			0.0956752	0.0470675	0.0119762	0.113329	0.223144
♀103	female	week3	15	5	2	231	2014-02-21	332	0.0649351	0.021645	0.00865801	0.133333	0.4	22.19	62.74	6	3	232			1.06494	1.02165	1.00866	1.13333	1.4		4.139	1.79176	1.09861	5.44674			0.0629138	0.0214141	0.00862074	0.125163	0.336472
♀090	female	week3	16	11	3	215	2014-03-27	387	0.0744186	0.0511628	0.0139535	0.1875	0.272727	31.83	58.19	12	4	216			1.07442	1.05116	1.01395	1.1875	1.27273		4.06371	2.48491	1.38629	5.37528			0.0717797	0.049897	0.013857	0.17185	0.241162
		Mean♀ right	18	6.83333	1.5	240.5			0.074458	0.0288018	0.00634739	0.085377	0.187121	31.745	58.2475
		SD♀ right	6.44981	3.71035	1.3784	39.1139			0.0214356	0.0162996	0.00607967	0.0757637	0.159245	7.47945	3.9078
		Mean♀ total	18	6.5	2.08333	242.167			0.081544	0.0309878	0.0127379	0.106497	0.32157	32.3038	56.8862
		SD♀ total	5.81534	3.5291	3.05877	61.2266			0.0396396	0.0247828	0.0261102	0.146504	0.464559	6.5718	3.634
		SEM	2.3741	1.44075	1.24874	24.9957			0.0161828	0.0101175	0.0106594	0.0598101	0.189655	2.68293	1.48358
		Mean♂ total	30.5833	10.3333	7.5	204.667			0.152748	0.0502803	0.0360139	0.221295	0.655821	43.4529	59.0237
		SD♂ total	12.3543	7.2153	6.12743	45.9967			0.06205	0.0285776	0.026333	0.156369	0.224957	11.3328	2.31467
		SEM	5.04362	2.94564	2.50151	18.7781			0.0253318	0.0116668	0.0107504	0.0638375	0.0918385	4.62661	0.944959
		Mean♀/♂ total	24.2917	8.41667	4.79167	223.417			0.117146	0.040634	0.0243759	0.163896	0.481429
		SD♀/♂ total	11.4226	5.88969	5.48499	56.3166			0.062574	0.0279539	0.0282669	0.159365	0.400069
		Mean Left total	24.9167	8	4.58333	224			0.120644	0.0404081	0.02472	0.157002	0.514832	38.2186	56.495
		SD Left total	11.2368	4.76731	4.96274	64.0937			0.0543663	0.0283976	0.0297317	0.161961	0.458622	8.93848	2.82246
		Mean Right total	23.6667	8.83333	5	222.833			0.113648	0.04086	0.0240318	0.170789	0.444989	36.8837	59.415
		SD Right total	12.0705	7.03024	6.17914	50.2265			0.0721428	0.0287637	0.0280436	0.16361	0.343446	12.253	2.88721
			RA	RA	RA	RA	RA
		female	0.081544	0.0309878	0.0127379	0.106497	0.32157
		male	0.152748	0.0502803	0.0360139	0.221295	0.655821
		female	0.0396396	0.0247828	0.0261102	0.146504	0.464559
		male	0.06205	0.0285776	0.026333	0.156369	0.224957
						RA
					female	0.32157
					male	0.655821
					female	0.464559
					male	0.224957

## Sheet: AreaX
AreaX	left
Subject	Sex	Immuno	PV	PNN	PV&PNN	dapi	death date	age	%PVindapi	%PNNindapi	%PV&PNNindapi	%PVwithPNN	%PNNwithPV	PNN intensity	PNN area
♂160	male	week1	25	6	3	131	2014-02-20	270	0.19084	0.0458015	0.0229008	0.12	0.5			26	7	4	132		1.19084	1.0458	1.0229	1.12	1.5		3.2581	1.94591	1.38629	4.8828			0.174659	0.0447836	0.0226425	0.113329	0.405465
♂122	male	week1	18	6	0	270	2014-02-11	300	0.0666667	0.0222222	0	0	0			19	7	1	271		1.06667	1.02222	1	1	1		2.94444	1.94591	0	5.60212			0.0645385	0.0219789	0	0	0
♂162	male	week2	18	4	0	106	2014-02-20	270	0.169811	0.0377358	0	0	0	21.28	58.66	19	5	1	107		1.16981	1.03774	1	1	1		2.94444	1.60944	0	4.67283			0.156842	0.0370413	0	0	0
♂156	male	week2	18	5	1	160	2014-10-24	160	0.1125	0.03125	0.00625	0.0555556	0.2	15.91	61.12	19	6	2	161		1.1125	1.03125	1.00625	1.05556	1.2		2.94444	1.79176	0.693147	5.0814			0.10661	0.0307717	0.00623055	0.0540672	0.182322
♂M19	male	week3	5	3	0	332	2014-02-21	500	0.0150602	0.00903614	0	0	0	21.87	61.72	6	4	1	333		1.01506	1.00904	1	1	1		1.79176	1.38629	0	5.80814			0.014948	0.00899556	0	0	0
♂176b	male	week3	25	4	3	239	2014-03-27		0.104603	0.0167364	0.0125523	0.12	0.75	11.38	64.23	26	5	4	240		1.1046	1.01674	1.01255	1.12	1.75		3.2581	1.60944	1.38629	5.48064			0.0994856	0.0165979	0.0124742	0.113329	0.559616
		Mean ♂ left	18.1667	4.66667	1.16667	206.333			0.109913	0.0271304	0.00695051	0.0492593	0.241667	17.61	61.4325
		SD ♂ left	7.30525	1.21106	1.47196	88.0924			0.0648677	0.0136937	0.00928666	0.0588686	0.316886	4.94366	2.28714
♀049	female	week1	20	8	5	301	2014-03-27	412	0.0664452	0.0265781	0.0166113	0.25	0.625			21	9	6	302		1.06645	1.02658	1.01661	1.25	1.625		3.04452	2.19722	1.79176	5.71043			0.0643309	0.026231	0.0164748	0.223144	0.485508
♀x3	female	week1	28	3	3	171	2013-07-24	200	0.163743	0.0175439	0.0175439	0.107143	1	White		29	4	4	172		1.16374	1.01754	1.01754	1.10714	2		3.3673	1.38629	1.38629	5.14749			0.151641	0.0173917	0.0173917	0.101783	0.693147
♀077	female	week2	26	2	2	201	2014-02-20	358	0.129353	0.00995025	0.00995025	0.0769231	1	22.88	56.45	27	3	3	202		1.12935	1.00995	1.00995	1.07692	2		3.29584	1.09861	1.09861	5.30827			0.121645	0.00990107	0.00990107	0.074108	0.693147
♀078	female	week2	35	2	1	274	2013-11-25	270	0.127737	0.00729927	0.00364964	0.0285714	0.5	21.85	56.28	36	3	2	275		1.12774	1.0073	1.00365	1.02857	1.5		3.58352	1.09861	0.693147	5.61677			0.120213	0.00727276	0.00364299	0.0281709	0.405465
♀103	female	week3	14	4	0	188	2014-02-21	332	0.0744681	0.0212766	0	0	0	18.32	57.38	15	5	1	189		1.07447	1.02128	1	1	1		2.70805	1.60944	0	5.24175			0.0718257	0.0210534	0	0	0
♀090	female	week3	20	3	3	254	2014-03-27	387	0.0787402	0.011811	0.011811	0.15	1	16.98	62.19	21	4	4	255		1.07874	1.01181	1.01181	1.15	2		3.04452	1.38629	1.38629	5.54126			0.0757938	0.0117418	0.0117418	0.139762	0.693147
		Mean♀ left	23.8333	3.66667	2.33333	231.5			0.106748	0.0157432	0.00992768	0.102106	0.6875	20.0075	58.075
		SD♀ left	7.38693	2.25093	1.75119	52.2025			0.039117	0.00736988	0.00698852	0.0901765	0.40117	2.80829	2.78561
AreaX	right
Subject	Sex	Immuno	PV	PNN	PV&PNN	dapi	death date	age	%PVindapi	%PNNindapi	%PV&PNNindapi	%PVwithPNN	%PNNwithPV
♂160	male	week1	19	8	2	169	2014-02-20	270	0.112426	0.0473373	0.0118343	0.105263	0.25			20	9	3	170		1.11243	1.04734	1.01183	1.10526	1.25		2.99573	2.19722	1.09861	5.1358			0.106543	0.046251	0.0117648	0.100083	0.223144
♂122	male	week1	18	4	0	203	2014-02-11	300	0.08867	0.0197044	0	0	0			19	5	1	204		1.08867	1.0197	1	1	1		2.94444	1.60944	0	5.31812			0.0849567	0.0195128	0	0	0
♂162	male	week2	30	8	3	188	2014-02-20	270	0.159574	0.0425532	0.0159574	0.1	0.375	21.11	55.3	31	9	4	189		1.15957	1.04255	1.01596	1.1	1.375		3.43399	2.19722	1.38629	5.24175			0.148053	0.0416727	0.0158315	0.0953102	0.318454
♂156	male	week2	20	4	2	216	2014-10-24	160	0.0925926	0.0185185	0.00925926	0.1	0.5	22.26	57.69	21	5	3	217		1.09259	1.01852	1.00926	1.1	1.5		3.04452	1.60944	1.09861	5.3799			0.0885534	0.0183491	0.00921666	0.0953102	0.405465
♂M19	male	week3	20	4	0	185	2014-02-21	500	0.108108	0.0216216	0	0	0	22.54	58.36	21	5	1	186		1.10811	1.02162	1	1	1		3.04452	1.60944	0	5.22575			0.102654	0.0213912	0	0	0
♂176b	male	week3	18	4	2	248	2014-03-27		0.0725806	0.016129	0.00806452	0.111111	0.5	7.58	55.42	19	5	3	249		1.07258	1.01613	1.00806	1.11111	1.5		2.94444	1.60944	1.09861	5.51745			0.0700676	0.0160003	0.00803217	0.105361	0.405465
		Mean ♂ right	20.8333	5.33333	1.5	201.5			0.105659	0.027644	0.00751926	0.0693957	0.270833	18.3725	56.6925
		SD ♂ right	4.57894	2.06559	1.22474	27.8765			0.0300407	0.0136036	0.00642225	0.05391	0.229356	7.22156	1.56353
♀049	female	week1	23	4	4	304	2014-03-27	412	0.0756579	0.0131579	0.0131579	0.173913	1			24	5	5	305		1.07566	1.01316	1.01316	1.17391	2		3.17805	1.60944	1.60944	5.72031			0.0729325	0.0130721	0.0130721	0.160343	0.693147
♀x3	female	week1	18	3	1	167	2013-07-24	200	0.107784	0.0179641	0.00598802	0.0555556	0.333333			19	4	2	168		1.10778	1.01796	1.00599	1.05556	1.33333		2.94444	1.38629	0.693147	5.12396			0.102362	0.0178046	0.00597017	0.0540672	0.287682
♀077	female	week2	25	3	2	215	2014-02-20	358	0.116279	0.0139535	0.00930233	0.08	0.666667	15.68	61.8	26	4	3	216		1.11628	1.01395	1.0093	1.08	1.66667		3.2581	1.38629	1.09861	5.37528			0.110001	0.013857	0.00925933	0.076961	0.510826
♀078	female	week2	16	2	0	156	2013-11-25	270	0.102564	0.0128205	0	0	0	18.05	61.96	17	3	1	157		1.10256	1.01282	1	1	1		2.83321	1.09861	0	5.05625			0.0976385	0.012739	0	0	0
♀103	female	week3	15	1	0	166	2014-02-21	332	0.0903614	0.0060241	0	0	0	25.91	55.86	16	2	1	167		1.09036	1.00602	1	1	1		2.77259	0.693147	0	5.11799			0.0865092	0.00600602	0	0	0
♀090	female	week3	26	1	1	180	2014-03-27	387	0.144444	0.00555556	0.00555556	0.0384615	1	13.42	55.69	27	2	2	181		1.14444	1.00556	1.00556	1.03846	2		3.29584	0.693147	0.693147	5.1985			0.134919	0.00554018	0.00554018	0.0377403	0.693147
		Mean♀ right	20.5	2.33333	1.33333	198			0.106182	0.0115793	0.0056673	0.0579884	0.5	18.265	58.8275
		SD♀ right	4.76445	1.21106	1.50555	55.8534			0.0235101	0.00484934	0.00517058	0.0648623	0.459468	5.43595	3.52601
		Mean♀ total	22.1667	3	1.83333	214.75			0.106465	0.0136612	0.00779749	0.0800473	0.59375	19.1363	58.4513
		SD♀ total	6.17669	1.85864	1.64225	54.4311			0.0307708	0.00633296	0.00626914	0.0783545	0.42273	4.11236	2.96912
		SEM	2.52162	0.758787	0.670444	22.2214			0.0125621	0.00258542	0.00255937	0.0319881	0.172579	1.67886	1.21214
		Mean♂ total	19.5	5	1.33333	203.917			0.107786	0.0273872	0.00723488	0.0593275	0.25625	17.9913	59.0625
		SD♂ total	5.97723	1.65145	1.30268	62.3457			0.0482471	0.0130163	0.0076182	0.0548348	0.264172	5.74375	3.11591
		SEM	2.44019	0.6742	0.531816	25.4525			0.0196968	0.00531388	0.00311012	0.0223862	0.107848	2.34488	1.27206
		Mean♀/♂ total	20.8333	4	1.58333	209.333			0.107125	0.0205242	0.00751619	0.0696874	0.425
		SD♀/♂ total	6.09823	2	1.47196	57.5029			0.0395801	0.0122212	0.00682906	0.0669799	0.385431
		Mean Left total	21	4.16667	1.75	218.917			0.108331	0.0214368	0.00843909	0.0756827	0.464583
		SD Left total	7.60383	1.80067	1.65831	70.2767			0.0510969	0.0120535	0.00798862	0.0776735	0.415941
		Mean Right total	20.6667	3.83333	1.41667	199.75			0.10592	0.0196116	0.00659328	0.063692	0.385417
		SD Right total	4.45856	2.24958	1.31137	42.1256			0.0257199	0.0128526	0.00564229	0.0571739	0.366324
	AreaX	AreaX	AreaX	AreaX	AreaX
female	0.106465	0.0136612	0.00779749	0.0800473	0.59375
male	0.107786	0.0273872	0.00723488	0.0593275	0.25625
female	0.0307708	0.00633296	0.00626914	0.0783545	0.42273
male	0.0482471	0.0130163	0.0076182	0.0548348	0.264172
	AreaX	left	right	sd
	female	0.102106	0.0579884	0.0901765	0.0648623
	male	0.0492593	0.0693957	0.0588686	0.05391
	total
		AreaX	sd
	left	0.0756827	0.0776735
	right	0.063692	0.0571739

## Sheet: Lman
Lman	left
Subject	Sex	Immuno	PV	PNN	PV&PNN	dapi	death date	age	%PVindapi	%PNNindapi	%PV&PNNindapi	%PVwithPNN	%PNNwithPV	PNN intensity	PNN area
♂160	male	week1	11	5	5	224	2014-02-20	270	0.0491071	0.0223214	0.0223214	0.454545	1			6	6	225			1.04911	1.02232	1.02232	1.45455	2		#NUM!	1.79176	1.79176	5.4161			0.0479395	0.022076	0.022076	0.374693	0.693147
♂122	male	week1	43	2	1	306	2014-02-11	300	0.140523	0.00653595	0.00326797	0.0232558	0.5			3	2	307			1.14052	1.00654	1.00327	1.02326	1.5		#NUM!	1.09861	0.693147	5.72685			0.131487	0.00651468	0.00326265	0.0229895	0.405465
♂162	male	week2	13	2	2	132	2014-02-20	270	0.0984848	0.0151515	0.0151515	0.153846	1	41.18	58.29	3	3	133			1.09848	1.01515	1.01515	1.15385	2		4.06543	1.09861	1.09861	4.89035			0.0939318	0.0150379	0.0150379	0.143101	0.693147
♂156	male	week2	29	9	5	335	2014-10-24	160	0.0865672	0.0268657	0.0149254	0.172414	0.555556	36.39	59.24	10	6	336			1.08657	1.02687	1.01493	1.17241	1.55556		4.0816	2.30259	1.79176	5.81711			0.0830233	0.0265111	0.0148151	0.159065	0.441833
♂M19	male	week3	37	2	2	271	2014-02-21	500	0.136531	0.00738007	0.00738007	0.0540541	1	48.85	58.82	3	3	272			1.13653	1.00738	1.00738	1.05405	2		4.07448	1.09861	1.09861	5.6058			0.127981	0.00735297	0.00735297	0.0526437	0.693147
♂176b	male	week3	42	1	1	273	2014-03-27		0.153846	0.003663	0.003663	0.0238095	1	35.35	50.59	2	2	274			1.15385	1.00366	1.00366	1.02381	2		3.92375	0.693147	0.693147	5.61313			0.143101	0.00365631	0.00365631	0.0235305	0.693147
																											#NUM!	#NUM!	#NUM!	#NUM!			#NUM!	#NUM!	#NUM!	#NUM!	#NUM!
		Mean ♂ left	29.1667	3.5	2.66667	256.833			0.110843	0.0136529	0.0111182	0.146987	0.842593	40.4425	56.735												4.03839	#NUM!	#NUM!	#NUM!			#NUM!	#NUM!	#NUM!	#NUM!	#NUM!
		SD ♂ left	14.2045	3.01662	1.8619	71.6252			0.0398583	0.00939962	0.00758227	0.163954	0.244487	6.15322	4.11507												1.41465	#NUM!	#NUM!	#NUM!			#NUM!	#NUM!	#NUM!	#NUM!	#NUM!
																											#NUM!	#NUM!	#NUM!	#NUM!			#NUM!	#NUM!	#NUM!	#NUM!	#NUM!
																											#NUM!	#NUM!	#NUM!	#NUM!			#NUM!	#NUM!	#NUM!	#NUM!	#NUM!
																											#NUM!	#NUM!	#NUM!	#NUM!			#NUM!	#NUM!	#NUM!	#NUM!	#NUM!
♀049	female	week1	38	5	0	305	2014-03-27	412	0.12459	0.0163934	0	0	0			6	1	306			1.12459	1.01639	1	1	1		#NUM!	1.79176	0	5.72359			0.117419	0.0162605	0	0	0
♀x3	female	week1	4	6	3	211	2013-07-24	200	0.0189573	0.028436	0.014218	0.75	0.5	White		7	4	212			1.01896	1.02844	1.01422	1.75	1.5		#NUM!	1.94591	1.38629	5.35659			0.0187799	0.0280392	0.0141179	0.559616	0.405465
♀077	female	week2	85	4	1	371	2014-02-20	358	0.229111	0.0107817	0.00269542	0.0117647	0.25	24.89	53.6	5	2	372			1.22911	1.01078	1.0027	1.01176	1.25		3.98155	1.60944	0.693147	5.91889			0.206291	0.010724	0.00269179	0.011696	0.223144
♀078	female	week2	41	1	1	271	2013-11-25	270	0.151292	0.00369004	0.00369004	0.0243902	1	29.68	55.92	2	2	272			1.15129	1.00369	1.00369	1.02439	2		4.02392	0.693147	0.693147	5.6058			0.140884	0.00368325	0.00368325	0.0240976	0.693147
♀103	female	week3	59	1	0	291	2014-02-21	332	0.202749	0.00343643	0	0	0	37.98	44.88	2	1	292			1.20275	1.00344	1	1	1		3.80399	0.693147	0	5.67675			0.18461	0.00343054	0	0	0
♀090	female	week3	64	1	1	224	2014-03-27	387	0.285714	0.00446429	0.00446429	0.015625	1	29.57	55.21	2	2	225			1.28571	1.00446	1.00446	1.01562	2		4.01114	0.693147	0.693147	5.4161			0.251314	0.00445435	0.00445435	0.0155042	0.693147
		Mean♀ left	48.5	3	1	278.833			0.168735	0.0112003	0.00417796	0.13363	0.458333	30.53	52.4025
		SD♀ left	27.6749	2.28035	1.09545	58.3041			0.0929222	0.00986174	0.00525797	0.302104	0.458712	5.44537	5.10806
Lman	right
Subject	Sex	Immuno	PV	PNN	PV&PNN	dapi	death date	age	%PVindapi	%PNNindapi	%PV&PNNindapi	%PVwithPNN	%PNNwithPV
♂160	male	week1	9	1	1	123	2014-02-20	270	0.0731707	0.00813008	0.00813008	0.111111	1			2	2	124			1.07317	1.00813	1.00813	1.11111	2		#NUM!	0.693147	0.693147	4.82028			0.0706176	0.00809721	0.00809721	0.105361	0.693147
♂122	male	week1	46	4	4	217	2014-02-11	300	0.211982	0.0184332	0.0184332	0.0869565	1			5	5	218			1.21198	1.01843	1.01843	1.08696	2		#NUM!	1.60944	1.60944	5.3845			0.192257	0.0182653	0.0182653	0.0833816	0.693147
♂162	male	week2	34	4	4	220	2014-02-20	270	0.154545	0.0181818	0.0181818	0.117647	1	43.84	55.14	5	5	221			1.15455	1.01818	1.01818	1.11765	2		4.00988	1.60944	1.60944	5.39816			0.143707	0.0180185	0.0180185	0.111226	0.693147
♂156	male	week2	37	5	3	383	2014-10-24	160	0.0966057	0.0130548	0.0078329	0.0810811	0.6	46.4	54.02	6	4	384			1.09661	1.01305	1.00783	1.08108	1.6		3.98935	1.79176	1.38629	5.95064			0.0922197	0.0129704	0.00780238	0.0779615	0.470004
♂M19	male	week3	26	0	0	251	2014-02-21	500	0.103586	0	0	0		39.28	59.75	1	1	252			1.10359	1	1	1	1		4.09017	0	0	5.52943			0.0985646	0	0	0	0
♂176b	male	week3	28	6	6	282	2014-03-27		0.0992908	0.0212766	0.0212766	0.214286	1	37.32	62.96	7	7	283			1.09929	1.02128	1.02128	1.21429	2		4.1425	1.94591	1.94591	5.64545			0.0946652	0.0210534	0.0210534	0.194156	0.693147
		Mean ♂ right	30	3.33333	3	246			0.123197	0.0131794	0.0123091	0.101847	0.92	41.71	57.9675
		SD ♂ right	12.506	2.33809	2.19089	85.7158			0.0510515	0.00796742	0.00826346	0.0692874	0.178885	4.15171	4.1505
♀049	female	week1	48	1	1	220	2014-03-27	412	0.218182	0.00454545	0.00454545	0.0208333	1			2	2	221			1.21818	1.00455	1.00455	1.02083	2		#NUM!	0.693147	0.693147	5.39816			0.197359	0.00453516	0.00453516	0.0206193	0.693147
♀x3	female	week1	25	3	2	277	2013-07-24	200	0.0902527	0.0108303	0.00722022	0.08	0.666667			4	3	278			1.09025	1.01083	1.00722	1.08	1.66667		#NUM!	1.38629	1.09861	5.62762			0.0864095	0.0107721	0.00719428	0.076961	0.510826
♀077	female	week2	72	1	1	330	2014-02-20	358	0.218182	0.0030303	0.0030303	0.0138889	1	14.85	63.56	2	2	331			1.21818	1.00303	1.00303	1.01389	2		4.15198	0.693147	0.693147	5.80212			0.197359	0.00302572	0.00302572	0.0137933	0.693147
♀078	female	week2	42	7	3	247	2013-11-25	270	0.17004	0.0283401	0.0121457	0.0714286	0.428571	30.02	58.27	8	4	248			1.17004	1.02834	1.01215	1.07143	1.42857		4.06509	2.07944	1.38629	5.51343			0.157038	0.0279459	0.0120726	0.0689929	0.356675
♀103	female	week3	65	4	0	180	2014-02-21	332	0.361111	0.0222222	0	0	0	35.51	55.18	5	1	181			1.36111	1.02222	1	1	1		4.0106	1.60944	0	5.1985			0.308301	0.0219789	0	0	0
♀090	female	week3	61	2	1	211	2014-03-27	387	0.2891	0.00947867	0.00473934	0.0163934	0.5	43.37	54.99	3	2	212			1.2891	1.00948	1.00474	1.01639	1.5		4.00715	1.09861	0.693147	5.35659			0.253944	0.00943403	0.00472814	0.0162605	0.405465
		Mean♀ right	52.1667	3	1.33333	244.167			0.224478	0.0130745	0.00528018	0.0337574	0.599206	30.9375	58
		SD♀ right	17.2907	2.28035	1.0328	53.3944			0.0937056	0.0100828	0.0041152	0.0333477	0.380481	12.0433	3.99996
		Mean♀ total	50.3333	3	1.16667	261.5			0.196607	0.0121374	0.00472907	0.0836937	0.52877	30.7338	55.2013
		SD♀ total	22.0839	2.17423	1.02986	56.2923			0.0936134	0.00955902	0.00453822	0.211449	0.408484	8.65541	5.19533
		SEM	9.0157	0.887625	0.420437	22.9812			0.0382175	0.00390245	0.00185272	0.0863239	0.166763	3.53356	2.12098
		Mean♂ total	29.5833	3.41667	2.83333	251.417			0.11702	0.0134162	0.0117137	0.124417	0.877778	41.0762	57.3512
		SD♂ total	12.7668	2.57464	1.94625	75.5218			0.0441408	0.00831119	0.00758666	0.122297	0.210526	4.9064	3.88255
		SEM	5.21204	1.05109	0.794552	30.8316			0.0180204	0.00339303	0.00309724	0.0499274	0.0859467	2.00303	1.58504
		Mean♀/♂ total	39.9583	3.20833	2	256.458			0.156813	0.0127768	0.00822136	0.104055	0.695687
		SD♀/♂ total	20.5796	2.34018	1.74456	65.3439			0.082313	0.0087843	0.00707841	0.170203	0.367901
		Mean Left total	38.8333	3.25	1.83333	267.833			0.139789	0.0124266	0.00764809	0.140309	0.650463
		SD Left total	23.2763	2.56285	1.6967	63.3171			0.0745719	0.00927401	0.00719967	0.231845	0.403836
		Mean Right total	41.0833	3.16667	2.16667	245.083			0.173837	0.013127	0.00879464	0.0678021	0.745022
		SD Right total	18.466	2.2088	1.85047	68.0915			0.0892945	0.00866418	0.00722568	0.0628654	0.336525
	Lman	Lman	Lman	Lman	Lman
female	0.196607	0.0121374	0.00472907	0.0836937	0.52877
male	0.11702	0.0134162	0.0117137	0.124417	0.877778
female	0.0936134	0.00955902	0.00453822	0.211449	0.408484
male	0.0441408	0.00831119	0.00758666	0.122297	0.210526

## Sheet: DLM
DLM	left
Subject	Sex	Immuno	PV	PNN	PV&PNN	dapi	death date	age	%PVindapi	%PNNindapi	%PV&PNNindapi	%PVwithPNN	%PNNwithPV	PNN intensity	PNN area
♂160	male	week1	36	4	3	194	2014-02-20	270	0.185567	0.0206186	0.0154639	0.0833333	0.75	33.83	53.76
♂122	male	week1	60	1	1	275	2014-02-11	300	0.218182	0.00363636	0.00363636	0.0166667	1	33.27	52.45
♂162	male	week2	52	8	7	284	2014-02-20	270	0.183099	0.028169	0.0246479	0.134615	0.875	36.47	54.72
♂156	male	week2	38	7	7	234	2014-10-24	160	0.162393	0.0299145	0.0299145	0.184211	1	31.5	48.5
♂M19	male	week3					2014-02-21	500						19.7	61.03
♂176b	male	week3	46	4	3	302	2014-03-27		0.152318	0.013245	0.00993377	0.0652174	0.75	19.46	60.69
		Mean ♂ left	46.4	4.8	4.2	257.8			0.180312	0.0191167	0.0167193	0.0968087	0.875	29.0383	55.1917
		SD ♂ left	9.93982	2.77489	2.68328	43.5109			0.0253686	0.0108962	0.0106743	0.0645577	0.125	7.49807	4.87617
♀049	female	week1	34	4	4	229	2014-03-27	412	0.148472	0.0174672	0.0174672	0.117647	1	22.39	56.08
♀x3	female	week1					2013-07-24	200						17.09	64.27	White
♀077	female	week2	40	3	3	197	2014-02-20	358	0.203046	0.0152284	0.0152284	0.075	1	60.11	54.92
♀078	female	week2	43	7	7	337	2013-11-25	270	0.127596	0.0207715	0.0207715	0.162791	1	20.77	59.6
♀103	female	week3					2014-02-21	332						15.66	61.79
♀090	female	week3					2014-03-27	387						23.57	57.91
		Mean♀ left	39	4.66667	4.66667	254.333			0.159705	0.0178224	0.0178224	0.118479	1	26.5983	59.095
		SD♀ left	4.58258	2.08167	2.08167	73.3576			0.0389587	0.00278856	0.00278856	0.0439013	0	16.6969	3.52771
DLM	Right
Subject	Sex	Immuno	PV	PNN	PV&PNN	dapi	death date	age	%PVindapi	%PNNindapi	%PV&PNNindapi	%PVwithPNN	%PNNwithPV
♂160	male	week1				217	2014-02-20	270						27.74	59.33
♂122	male	week1	48	1	1	197	2014-02-11	300	0.243655	0.00507614	0.00507614	0.0208333	1	27.04	52.37
♂162	male	week2	47	9	8	231	2014-02-20	270	0.203463	0.038961	0.034632	0.170213	0.888889	19.88	56.97
♂156	male	week2				286	2014-10-24	160						27.56	49.7
♂M19	male	week3				238	2014-02-21	500						19.97	52.68
♂176b	male	week3	47	6	6	228	2014-03-27		0.20614	0.0263158	0.0263158	0.12766	1	21.37	64.56
		Mean ♂ right	47.3333	5.33333	5	232.833			0.217753	0.023451	0.022008	0.106235	0.962963	23.9267	55.935
		SD ♂ right	0.57735	4.04145	3.60555	29.7148			0.0224717	0.0171231	0.0152416	0.0769598	0.06415	3.89879	5.462
♀049	female	week1	29	4	3	350	2014-03-27	412	0.0828571	0.0114286	0.00857143	0.103448	0.75	33.38	49.12
♀x3	female	week1				325	2013-07-24	200						20.32	56.14
♀077	female	week2	48	10	9	232	2014-02-20	358	0.206897	0.0431034	0.0387931	0.1875	0.9	37.68	56.74
♀078	female	week2	52	7	6	230	2013-11-25	270	0.226087	0.0304348	0.026087	0.115385	0.857143	27.42	57.36
♀103	female	week3	38	5	5	240	2014-02-21	332	0.158333	0.0208333	0.0208333	0.131579	1	36.15	54.44
♀090	female	week3	73	15	15	328	2014-03-27	387	0.222561	0.0457317	0.0457317	0.205479	1	26.53	53.28
		Mean♀ right	48	8.2	7.6	284.167			0.179347	0.0303064	0.0280033	0.148678	0.901429	30.2467	54.5133
		SD♀ right	16.5982	4.43847	4.66905	55.7294			0.0603385	0.0145588	0.0146918	0.045222	0.105269	6.63723	3.04375
		Mean♀ total	44.625	6.875	6.5	274.222			0.171981	0.0256249	0.0241855	0.137354	0.938393	28.4225	56.8042
missing value		SD♀ total	13.6061	3.97986	4	59.2363			0.0511607	0.0128486	0.0123825	0.0443117	0.0945249	12.2628	3.94877
see mean l/r individual														5.00626	1.61208
		Mean♂ total	46.75	5	4.5	244.182			0.194352	0.0207421	0.0187026	0.100344	0.907986
		SD♂ total	7.53563	3.02372	2.82843	36.9968			0.0297913	0.0125159	0.0117887	0.0640123	0.110349	26.4825	55.5633
														6.2921	4.95168
		Mean♀/♂ total	45.6875	5.9375	5.5	257.7			0.183167	0.0231835	0.021444	0.118849	0.923189	2.56874	2.02151
		SD♀/♂ total	10.6816	3.54906	3.50238	49.325			0.0420606	0.01251	0.0120176	0.0565135	0.100493
		Mean Left total	43.625	4.75	4.375	256.5			0.172584	0.0186313	0.017133	0.104935	0.921875
		SD Left total	8.78208	2.37547	2.32609	51.211			0.0302514	0.00839731	0.00822533	0.0552991	0.114516
		Mean Right total	47.75	7.125	6.625	258.5			0.193749	0.0277356	0.0257551	0.132762	0.924504
		SD Right total	12.5556	4.25735	4.24054	50.3163			0.0511839	0.0147472	0.0141189	0.0578216	0.0923167
MEAN left/right for each		♂160	36	4	3	205.5			0.175182	0.0194647	0.0145985	0.0833333	0.75
		♂122	54	1	1	236			0.228814	0.00423729	0.00423729	0.0185185	1
		♂162	49.5	8.5	7.5	257.5			0.192233	0.0330097	0.0291262	0.151515	0.882353
		♂156	38	7	7	260			0.146154	0.0269231	0.0269231	0.184211	1
		♂M19
		♂176b	46.5	5	4.5	265			0.175472	0.0188679	0.0169811	0.0967742	0.9
		Mean♂ total	44.8	5.1	4.6	244.8			0.183571	0.0205005	0.0183733	0.10687	0.906471
		SD♂ total	7.63708	2.88097	2.72489	24.6084			0.0302404	0.0107931	0.010059	0.0641027	0.103201
		SEM	3.41541	1.28841	1.21861	11.0052			0.0135239	0.0048268	0.00449854	0.0286676	0.046153
		♀049	31.5	4	3.5	289.5			0.108808	0.0138169	0.0120898	0.111111	0.875
		♀x3
		♀077	44	6.5	6	214.5			0.205128	0.030303	0.027972	0.136364	0.923077
		♀078	47.5	7	6.5	283.5			0.167549	0.0246914	0.0229277	0.136842	0.928571
		♀103	38	5	5	240			0.158333	0.0208333	0.0208333	0.131579	1
		♀090	73	15	15	328			0.222561	0.0457317	0.0457317	0.205479	1
		Mean♀ total	46.8	7.5	7.2	271.1			0.172476	0.0270753	0.0259109	0.144275	0.94533
		SD♀ total	15.8611	4.3589	4.50833	44.4429			0.0443073	0.0120303	0.0124781	0.035794	0.0540832
		SEM	7.09331	1.94936	2.01618	19.8755			0.0198148	0.0053801	0.0055804	0.0160076	0.0241867

## Sheet: FieldL
FieldL	left
Subject	Sex	Immuno	PV	PNN	PV&PNN	dapi	death date	age	%PVindapi	%PNNindapi	%PV&PNNindapi	%PVwithPNN	%PNNwithPV	PNN intensity	PNN area
♂160	male	week1	23	8	7	128	2014-02-20	270	0.179688	0.0625	0.0546875	0.304348	0.875	52.23	54.74
♂122	male	week1	41	3	3	343	2014-02-11	300	0.119534	0.00874636	0.00874636	0.0731707	1	35.22	55.91
♂162	male	week2	27	5	5	220	2014-02-20	270	0.122727	0.0227273	0.0227273	0.185185	1	57.4	59.56
♂156	male	week2	27	3	2	201	2014-10-24	160	0.134328	0.0149254	0.00995025	0.0740741	0.666667	18.4	62.54
♂M19	male	week3	23	6	5	221	2014-02-21	500	0.104072	0.0271493	0.0226244	0.217391	0.833333	22.64	60.58
♂176b	male	week3	32	7	7	365	2014-03-27		0.0876712	0.0191781	0.0191781	0.21875	1	31.14	54.25
		Mean ♂ left	28.8333	5.33333	4.83333	246.333			0.12467	0.0258711	0.0229856	0.17882	0.895833	36.1717	57.93
		SD ♂ left	6.82398	2.06559	2.04124	90.3541			0.0314437	0.0190318	0.0166876	0.0905686	0.133723	15.7078	3.42726
♀049	female	week1	31	7	5	233	2014-03-27	412	0.133047	0.0300429	0.0214592	0.16129	0.714286	28.33	48.95
♀x3	female	week1				238	2013-07-24	200						42.87	51.07
♀077	female	week2	22	5	3	218	2014-02-20	358	0.100917	0.0229358	0.0137615	0.136364	0.6	30.63	56.92
♀078	female	week2	28	6	5	293	2013-11-25	270	0.0955631	0.0204778	0.0170648	0.178571	0.833333	40.53	52.34
♀103	female	week3	31	4	3	306	2014-02-21	332	0.101307	0.0130719	0.00980392	0.0967742	0.75	28.17	54.03
♀090	female	week3	30	6	6	277	2014-03-27	387	0.108303	0.0216606	0.0216606	0.2	1	24.37	65.85
		Mean♀ left	28.4	5.6	4.4	260.833			0.107828	0.0216378	0.01675	0.1546	0.779524	32.4833	54.86
		SD♀ left	3.78153	1.14018	1.34164	35.9634			0.0148066	0.00606324	0.00508846	0.0398652	0.149048	7.45316	6.02254
FieldL	Right
Subject	Sex	Immuno	PV	PNN	PV&PNN	dapi	death date	age	%PVindapi	%PNNindapi	%PV&PNNindapi	%PVwithPNN	%PNNwithPV
♂160	male	week1	19	4	4	192	2014-02-20	270	0.0989583	0.0208333	0.0208333	0.210526	1	31.87	56.75
♂122	male	week1	19	6	5	220	2014-02-11	300	0.0863636	0.0272727	0.0227273	0.263158	0.833333	13.68	67.12
♂162	male	week2	32	4	3	241	2014-02-20	270	0.13278	0.0165975	0.0124481	0.09375	0.75	54.9	65.98
♂156	male	week2	22	4	3	213	2014-10-24	160	0.103286	0.0187793	0.0140845	0.136364	0.75	18.37	59.86
♂M19	male	week3				216	2014-02-21	500						49.62	56.32
♂176b	male	week3	43	11	10	358	2014-03-27		0.120112	0.0307263	0.027933	0.232558	0.909091	31.84	57.14
		Mean ♂ right	27	5.8	5	240			0.1083	0.0228418	0.0196052	0.187271	0.848485	33.38	60.5283
		SD ♂ right	10.4163	3.03315	2.91548	59.8899			0.018251	0.00594404	0.00637003	0.0701575	0.107538	16.4005	4.83909
♀049	female	week1	32	5	5	348	2014-03-27	412	0.091954	0.0143678	0.0143678	0.15625	1	39.52	60
♀x3	female	week1				272	2013-07-24	200						16.21	59.44
♀077	female	week2	26	3	3	194	2014-02-20	358	0.134021	0.0154639	0.0154639	0.115385	1	29.28	53.76
♀078	female	week2	36	8	6	304	2013-11-25	270	0.118421	0.0263158	0.0197368	0.166667	0.75	24.18	63
♀103	female	week3	42	3	2	279	2014-02-21	332	0.150538	0.0107527	0.00716846	0.047619	0.666667	39.91	54.61
♀090	female	week3	27	5	4	345	2014-03-27	387	0.0782609	0.0144928	0.0115942	0.148148	0.8	26.35	66.17
		Mean♀ right	32.6	4.8	4	290.333			0.114639	0.0162786	0.0136662	0.126814	0.843333	29.2417	59.4967
		SD♀ right	6.61816	2.04939	1.58114	57.0006			0.0296506	0.00589035	0.00466612	0.0482502	0.150739	9.20071	4.77184
		Mean♀ total	30.5	5.2	4.2	275.583			0.111233	0.0189582	0.0152081	0.140707	0.811429	30.8625	57.1783
missing value		SD♀ total	5.54276	1.61933	1.39841	47.98			0.0223844	0.00630379	0.00488119	0.044221	0.14527	8.16054	5.71842
see mean l/r individual														3.33153	2.33453
		Mean♂ total	28	5.54545	4.90909	243.167			0.117229	0.0244941	0.0214491	0.182661	0.874311
		SD♂ total	8.22192	2.42337	2.34327	73.1584			0.0264703	0.014062	0.0125931	0.0780362	0.119072	34.7758	59.2292
														15.3799	4.2219
		Mean♀/♂ total	29.1905	5.38095	4.57143	259.375			0.114374	0.021858	0.0184772	0.162683	0.844367	6.2788	1.72358
		SD♀/♂ total	7.01868	2.03657	1.93834	62.7284			0.0241916	0.0111704	0.0100108	0.0662254	0.132745
		Mean Left total	28.6364	5.45455	4.63636	253.583			0.117014	0.0239469	0.0201513	0.167811	0.842965
		SD Left total	5.39023	1.63485	1.68954	66.0006			0.025679	0.0141668	0.012657	0.0699787	0.146685
		Mean Right total	29.8	5.3	4.5	265.167			0.111469	0.0195602	0.0166357	0.157042	0.845909
		SD Right total	8.74071	2.49666	2.27303	61.6291			0.0234509	0.00656423	0.00612444	0.0650968	0.123474
MEAN L/R IND		♂160	21	6	5.5	160			0.13125	0.0375	0.034375	0.261905	0.916667
		♂122	30	4.5	4	281.5			0.106572	0.0159858	0.0142096	0.133333	0.888889
		♂162	29.5	4.5	4	230.5			0.127983	0.0195228	0.0173536	0.135593	0.888889
		♂156	24.5	3.5	2.5	207			0.118357	0.0169082	0.0120773	0.102041	0.714286
		♂M19	23	6	5	218.5			0.105263	0.02746	0.0228833	0.217391	0.833333
		♂176b	37.5	9	8.5	361.5			0.103734	0.0248963	0.0235131	0.226667	0.944444
		Mean♂ total	27.5833	5.58333	4.91667	243.167			0.115527	0.0237122	0.0207353	0.179488	0.864418
		SD♂ total	6.0284	1.93434	2.03511	69.9512			0.0121241	0.00811288	0.0080914	0.064047	0.0822651
		SEM	2.46109	0.789691	0.83083	28.5574			0.00494965	0.00331207	0.0033033	0.0261471	0.0335846
		♀049	31.5	6	5	290.5			0.108434	0.020654	0.0172117	0.15873	0.833333
		♀x3
		♀077	24	4	3	206			0.116505	0.0194175	0.0145631	0.125	0.75
		♀078	32	7	5.5	298.5			0.107203	0.0234506	0.0184255	0.171875	0.785714
		♀103	36.5	3.5	2.5	292.5			0.124786	0.0119658	0.00854701	0.0684932	0.714286
		♀090	28.5	5.5	5	311			0.0916399	0.0176849	0.0160772	0.175439	0.909091
		Mean♂ total	30.5	5.2	4.2	279.7			0.109713	0.0186346	0.0149649	0.139907	0.798485
		SD♂ total	4.62331	1.44049	1.35093	41.9681			0.0123279	0.00427959	0.00386042	0.044612	0.0759136
		SEM	2.06761	0.644205	0.604152	18.7687			0.00551321	0.00191389	0.00172643	0.0199511	0.0339496

## Sheet: MLD
MLD	left
Subject	Sex	Immuno	PV	PNN	PV&PNN	dapi	death date	age	%PVindapi	%PNNindapi	%PV&PNNindapi	%PVwithPNN	%PNNwithPV	PNN intensity	PNN area
♂160	male	week1	19	16	7	255	2014-02-20	270	0.0745098	0.0627451	0.027451	0.368421	0.4375	76.62	55.43
♂122	male	week1	6	8	2	231	2014-02-11	300	0.025974	0.034632	0.00865801	0.333333	0.25	60.26	51.69
♂162	male	week2					2014-02-20	270						54.4	54.58
♂156	male	week2	15	8	1	282	2014-10-24	160	0.0531915	0.0283688	0.0035461	0.0666667	0.125	20.44	54.73
♂M19	male	week3				249	2014-02-21	500						18.71	56.11
♂176b	male	week3	15	15	2	378	2014-03-27		0.0396825	0.0396825	0.00529101	0.133333	0.133333	40.32	51.28
		Mean ♂ left	13.75	11.75	3	279			0.0483395	0.0413571	0.0112365	0.225439	0.236458	45.125	53.97
		SD ♂ left	5.5	4.34933	2.70801	58.2881			0.0206848	0.0149908	0.0110159	0.148073	0.14567	22.9661	2.00476
♀049	female	week1	7	15	4	285	2014-03-27	412	0.0245614	0.0526316	0.0140351	0.571429	0.266667	42.66	59.46
♀x3	female	week1	12	10	5	192	2013-07-24	200	0.0625	0.0520833	0.0260417	0.416667	0.5	29.54	54.18
♀077	female	week2	10	10	2	219	2014-02-20	358	0.0456621	0.0456621	0.00913242	0.2	0.2	46.3	62.93
♀078	female	week2	12	15	6	251	2013-11-25	270	0.0478088	0.059761	0.0239044	0.5	0.4
♀103	female	week3	10	11	4	313	2014-02-21	332	0.0319489	0.0351438	0.0127796	0.4	0.363636	42.24	53.4
♀090	female	week3	14	12	7	305	2014-03-27	387	0.0459016	0.0393443	0.0229508	0.5	0.583333	41.82	59.49
		Mean♀ left	10.8333	12.1667	4.66667	260.833			0.0430638	0.0474377	0.0181407	0.431349	0.385606	40.512	57.892
		SD♀ left	2.40139	2.31661	1.75119	48.6638			0.0132738	0.00916753	0.00700756	0.129436	0.142456	6.38742	4.01094
MLD	Right
Subject	Sex	Immuno	PV	PNN	PV&PNN	dapi	death date	age	%PVindapi	%PNNindapi	%PV&PNNindapi	%PVwithPNN	%PNNwithPV
♂160	male	week1	7	13	1	267	2014-02-20	270	0.0262172	0.0486891	0.00374532	0.142857	0.0769231	57.95	59.31
♂122	male	week1	4	10	1	205	2014-02-11	300	0.0195122	0.0487805	0.00487805	0.25	0.1	42.64	54.39
♂162	male	week2				212	2014-02-20	270						41.94	50.61
♂156	male	week2	15	11	4	246	2014-10-24	160	0.0609756	0.0447154	0.0162602	0.266667	0.363636	43.79	55.08
♂M19	male	week3				249	2014-02-21	500						19.12	60.12
♂176b	male	week3	14	22	3	248	2014-03-27		0.0564516	0.0887097	0.0120968	0.214286	0.136364	27.75	60.83
		Mean ♂ right	10	14	2.25	237.833			0.0407892	0.0577237	0.00924508	0.218452	0.169231	38.865	56.7233
		SD ♂ right	5.35413	5.47723	1.5	24.0451			0.0209591	0.0207441	0.00596271	0.0549299	0.131893	13.6059	4.01524
♀049	female	week1	11	7	4	373	2014-03-27	412	0.0294906	0.0187668	0.0107239	0.363636	0.571429	48.4	52.99
♀x3	female	week1	12	12	2	176	2013-07-24	200	0.0681818	0.0681818	0.0113636	0.166667	0.166667	45.8	54.52
♀077	female	week2	18	6	2	203	2014-02-20	358	0.08867	0.0295567	0.00985222	0.111111	0.333333	31.97	52.91
♀078	female	week2					2013-11-25	270						49.93	56.06
♀103	female	week3	10	20	3	277	2014-02-21	332	0.0361011	0.0722022	0.0108303	0.3	0.15	53.35	54.67
♀090	female	week3	30	9	3	293	2014-03-27	387	0.102389	0.0307167	0.0102389	0.1	0.333333	20.89	62.17
		Mean♀ right	16.2	10.8	2.8	264.4			0.0649665	0.0438848	0.0106018	0.208283	0.310952	41.7233	55.5533
		SD♀ right	8.31865	5.63028	0.83666	78.0308			0.0318763	0.0245042	0.000579026	0.117735	0.169981	12.5927	3.44798
		Mean♀ total	13.2727	11.5455	3.81818	262.455			0.0530196	0.0458227	0.0147139	0.329955	0.351673	41.1727	56.6164
missing value		SD♀ total	6.19824	3.98406	1.66242	60.192			0.0250074	0.0169011	0.00633935	0.165807	0.152395	9.79836	3.72438
see mean l/r individual														4.00017	1.52047
		Mean♂ total	11.875	12.875	2.625	256.545			0.0445643	0.0495404	0.0102408	0.221945	0.202845
		SD♂ total	5.40998	4.734	2.06588	45.9377			0.0196957	0.0189014	0.00826907	0.103459	0.133569	41.995	55.3467
														18.2915	3.35002
		Mean♀/♂ total	12.6842	12.1053	3.31579	259.5			0.0494595	0.0473881	0.0128305	0.284478	0.289008	7.46749	1.36764
		SD♀/♂ total	5.76438	4.24126	1.88717	52.3384			0.0227306	0.0173547	0.00735296	0.149792	0.159812
		Mean Left total	12	12	4	269.091			0.0451741	0.0450054	0.015379	0.348985	0.325947
		SD Left total	3.94405	3.05505	2.21108	51.3137			0.0157457	0.0114655	0.00896896	0.167101	0.155819
		Mean Right total	13.4444	12.2222	2.55556	249.909			0.054221	0.0500354	0.00999881	0.212803	0.247965
		SD Right total	7.48517	5.47215	1.13039	54.0101			0.028899	0.0226891	0.00374322	0.0899499	0.16294
MEAN LR IND		♂160	13	14.5	4	261			0.0498084	0.0555556	0.0153257	0.307692	0.275862
		♂122	5	9	1.5	218			0.0229358	0.0412844	0.00688073	0.3	0.166667
		♂162
		♂156	15	9.5	2.5	264			0.0568182	0.0359848	0.0094697	0.166667	0.263158
		♂M19
		♂176b	14.5	18.5	2.5	313			0.0463259	0.0591054	0.00798722	0.172414	0.135135
		Mean♂ total	11.875	12.875	2.625	264			0.0439721	0.0479826	0.00991583	0.236693	0.210205
		SD♂ total	4.66146	4.49768	1.03078	38.8416			0.0146873	0.0111037	0.00375929	0.0776406	0.0698711
		SEM	2.33073	2.24884	0.515388	19.4208			0.00734366	0.00555187	0.00187964	0.0388203	0.0349356
		♀049	9	11	4	329			0.0273556	0.0334347	0.0121581	0.444444	0.363636
		♀x3	12	11	3.5	184			0.0652174	0.0597826	0.0190217	0.291667	0.318182
		♀077	14	8	2	211			0.0663507	0.0379147	0.00947867	0.142857	0.25
		♀078	12	15	6	251			0.0478088	0.059761	0.0239044	0.5	0.4
		♀103	10	15.5	3.5	295			0.0338983	0.0525424	0.0118644	0.35	0.225806
		♀090	22	10.5	5	299			0.0735786	0.0351171	0.0167224	0.227273	0.47619
		Mean♂ total	13.1667	11.8333	4	261.5			0.0523682	0.0464254	0.0155249	0.32604	0.338969
		SD♂ total	4.66548	2.87518	1.3784	56.1275			0.0189634	0.012351	0.00538831	0.133677	0.0941449
		SEM	1.90467	1.17379	0.562731	22.914			0.00774176	0.00504229	0.00219977	0.0545736	0.0384345

## Sheet: Rt
Rt	left
Subject	Sex	Immuno	PV	PNN	PV&PNN	dapi	death date	age	%PVindapi	%PNNindapi	%PV&PNNindapi	%PVwithPNN	%PNNwithPV	PNN intensity	PNN area
♂160	male	week1	28	17	13	147	2014-02-20	270	0.190476	0.115646	0.0884354	0.464286	0.764706	27.68	40.55
♂122	male	week1	7	6	3	126	2014-02-11	300	0.0555556	0.047619	0.0238095	0.428571	0.5	18.01	56.44
♂162	male	week2	31	19	15	144	2014-02-20	270	0.215278	0.131944	0.104167	0.483871	0.789474	31.8	49.72
♂156	male	week2	24	12	5	175	2014-10-24	160	0.137143	0.0685714	0.0285714	0.208333	0.416667	21.43	52.92
♂M19	male	week3	40	4	3	129	2014-02-21	500	0.310078	0.0310078	0.0232558	0.075	0.75	20.57	55.71
♂176b	male	week3	26	13	10	159	2014-03-27		0.163522	0.081761	0.0628931	0.384615	0.769231	22.39	47.68
		Mean ♂ left	26	11.8333	8.16667	146.667			0.178675	0.079425	0.0551886	0.340779	0.665013	23.6467	50.5033
		SD ♂ left	10.8628	5.91326	5.23132	18.4463			0.084686	0.0388571	0.0354299	0.163425	0.162738	5.10833	5.93039
♀049	female	week1	35	14	13	115	2014-03-27	412	0.304348	0.121739	0.113043	0.371429	0.928571	27.4	52.95
♀x3	female	week1	49	6	6	143	2013-07-24	200	0.342657	0.041958	0.041958	0.122449	1	16.57	64.14
♀077	female	week2	17	5	3	119	2014-02-20	358	0.142857	0.0420168	0.0252101	0.176471	0.6	29.21	49.54
♀078	female	week2	31	7	4	200	2013-11-25	270	0.155	0.035	0.02	0.129032	0.571429	23.35	52.52
♀103	female	week3	36	11	8	140	2014-02-21	332	0.257143	0.0785714	0.0571429	0.222222	0.727273	29.92	35.13
♀090	female	week3	24	13	11	142	2014-03-27	387	0.169014	0.0915493	0.0774648	0.458333	0.846154	33.83	55.22
		Mean♀ left	32	9.33333	7.5	143.167			0.228503	0.0684725	0.0558032	0.246656	0.778904	26.7133	51.5833
		SD♀ left	10.9909	3.82971	3.937	30.3935			0.0847121	0.0346271	0.0350912	0.137957	0.175228	6.03048	9.4713
Rt	Right
Subject	Sex	Immuno	PV	PNN	PV&PNN	dapi	death date	age	%PVindapi	%PNNindapi	%PV&PNNindapi	%PVwithPNN	%PNNwithPV
♂160	male	week1	30	21	15	111	2014-02-20	270	0.27027	0.189189	0.135135	0.5	0.714286	13.58	55.84
♂122	male	week1	23	13	6	129	2014-02-11	300	0.178295	0.100775	0.0465116	0.26087	0.461538	15.62	68.32
♂162	male	week2	33	14	12	120	2014-02-20	270	0.275	0.116667	0.1	0.363636	0.857143	39.44	53.08
♂156	male	week2	41	15	11	197	2014-10-24	160	0.208122	0.0761421	0.0558376	0.268293	0.733333	17.29	59.21
♂M19	male	week3	23	3	1	144	2014-02-21	500	0.159722	0.0208333	0.00694444	0.0434783	0.333333	31.38	53.4
♂176b	male	week3	49	16	14	123	2014-03-27		0.398374	0.130081	0.113821	0.285714	0.875	24.7	55.66
		Mean ♂ right	33.1667	13.6667	9.83333	137.333			0.248297	0.105615	0.076375	0.286999	0.662439	23.6683	57.585
		SD ♂ right	10.2843	5.92171	5.34478	31.2197			0.0872684	0.0561879	0.0480569	0.149385	0.21885	10.1638	5.69984
♀049	female	week1	24	8	5	157	2014-03-27	412	0.152866	0.0509554	0.0318471	0.208333	0.625	29.04	56.12
♀x3	female	week1	11	14	6	151	2013-07-24	200	0.0728477	0.0927152	0.0397351	0.545455	0.428571	19.2	62.68
♀077	female	week2	30	4	4	112	2014-02-20	358	0.267857	0.0357143	0.0357143	0.133333	1	29.83	42.8
♀078	female	week2	33	7	7	151	2013-11-25	270	0.218543	0.0463576	0.0463576	0.212121	1	27.89	47.17
♀103	female	week3	31	18	12	150	2014-02-21	332	0.206667	0.12	0.08	0.387097	0.666667	35.36	54.14
♀090	female	week3	26	16	13	132	2014-03-27	387	0.19697	0.121212	0.0984848	0.5	0.8125	24.38	62.95
		Mean♀ right	25.8333	11.1667	7.83333	142.167			0.185958	0.0778258	0.0553565	0.331057	0.755456	27.6167	54.31
		SD♀ right	7.9854	5.6006	3.76386	17.0343			0.0666459	0.0383885	0.0273162	0.170851	0.225661	5.44564	8.14213
		Mean♀ total	28.9167	10.25	7.66667	142.667			0.207231	0.0731491	0.0555799	0.288856	0.76718	27.165	52.9467
		SD♀ total	9.70902	4.67343	3.6763	23.496			0.07599	0.0351956	0.0299825	0.154473	0.193011	5.4984	8.5403
		SEM	3.96369	1.90792	1.50084	9.59219			0.0310228	0.0143685	0.0122403	0.0630634	0.0787966	2.24471	3.48656
		Mean♂ total	29.5833	12.75	9	142			0.213486	0.0925198	0.0657818	0.313889	0.663726
		SD♂ total	10.7573	5.72276	5.11682	24.929			0.0896858	0.0480459	0.0417463	0.151896	0.183876	23.6575	54.0442
		SEM	4.39165	2.33631	2.08893	10.1772			0.0366141	0.0196146	0.0170429	0.0620111	0.0750672	7.66924	6.66564
		Mean♀/♂ total	29.25	11.5	8.33333	142.333			0.210359	0.0828345	0.0606808	0.301373	0.715453	3.13095	2.72124
		SD♀/♂ total	10.0271	5.2668	4.41013	23.6931			0.0813562	0.0423597	0.0359246	0.150367	0.191779
		Mean Left total	29	10.5833	7.83333	144.917			0.203589	0.0739487	0.0554959	0.293718	0.721959
		SD Left total	10.8795	4.92597	4.42787	24.0396			0.0848463	0.0355533	0.0336215	0.152339	0.17185
		Mean Right total	29.5	12.4167	8.83333	139.75			0.217128	0.0917202	0.0658657	0.309028	0.708948
		SD Right total	9.57744	5.64814	4.52937	24.1101			0.0808734	0.0481196	0.0388511	0.154729	0.217433
MEAN LR IND		♂160	29	19	14	129			0.224806	0.147287	0.108527	0.482759	0.736842
		♂122	15	9.5	4.5	127.5			0.117647	0.0745098	0.0352941	0.3	0.473684
		♂162	32	16.5	13.5	132			0.242424	0.125	0.102273	0.421875	0.818182
		♂156	32.5	13.5	8	186			0.174731	0.0725806	0.0430108	0.246154	0.592593
		♂M19	31.5	3.5	2	136.5			0.230769	0.025641	0.014652	0.0634921	0.571429
		♂176b	37.5	14.5	12	141			0.265957	0.102837	0.0851064	0.32	0.827586
		♀049	29.5	11	9	136			0.216912	0.0808824	0.0661765	0.305085	0.818182
		♀x3	30	10	6	147			0.204082	0.0680272	0.0408163	0.2	0.6
		♀077	23.5	4.5	3.5	115.5			0.203463	0.038961	0.030303	0.148936	0.777778
		♀078	32	7	5.5	175.5			0.182336	0.039886	0.031339	0.171875	0.785714
		♀103	33.5	14.5	10	145			0.231034	0.1	0.0689655	0.298507	0.689655
		♀090	25	14.5	12	137			0.182482	0.105839	0.0875912	0.48	0.827586

## Sheet: SPL
SPL	left
Subject	Sex	Immuno	PV	PNN	PV&PNN	dapi	death date	age	%PVindapi	%PNNindapi	%PV&PNNindapi	%PVwithPNN	%PNNwithPV	PNN intensity	PNN area
♂160	male	week1	19	16	12	140	2014-02-20	270	0.135714	0.114286	0.0857143	0.631579	0.75	8.51	47.19
♂122	male	week1	42	13	9	112	2014-02-11	300	0.375	0.116071	0.0803571	0.214286	0.692308	28.7	47.52
♂162	male	week2					2014-02-20	270						25.54	50.63
♂156	male	week2	34	7	5	188	2014-10-24	160	0.180851	0.037234	0.0265957	0.147059	0.714286	25.55	48.46
♂M19	male	week3	35	10	8	177	2014-02-21	500	0.19774	0.0564972	0.0451977	0.228571	0.8	24.36	70.03
♂176b	male	week3	30	12	11	240	2014-03-27		0.125	0.05	0.0458333	0.366667	0.916667	18.33	57.14
		Mean ♂ left	32	11.6	9	171.4			0.202861	0.0748177	0.0567396	0.317632	0.774652	21.8317	53.495
		SD ♂ left	8.45577	3.36155	2.73861	48.8037			0.100888	0.0374956	0.025289	0.192792	0.0892231	7.36034	8.89613
♀049	female	week1	35	15	3	111	2014-03-27	412	0.315315	0.135135	0.027027	0.0857143	0.2	19.28	53.85
♀x3	female	week1	46	10	10	129	2013-07-24	200	0.356589	0.0775194	0.0775194	0.217391	1	22.44	56.39
♀077	female	week2	48	9	8	132	2014-02-20	358	0.363636	0.0681818	0.0606061	0.166667	0.888889	31.74	45.62
♀078	female	week2	43	7	7	233	2013-11-25	270	0.184549	0.0300429	0.0300429	0.162791	1	28.72	45.15
♀103	female	week3	32	9	7	195	2014-02-21	332	0.164103	0.0461538	0.0358974	0.21875	0.777778	34.68	43.54
♀090	female	week3	42	12	10	202	2014-03-27	387	0.207921	0.0594059	0.049505	0.238095	0.833333	26.32	52.92
		Mean♀ left	41	10.3333	7.5	167			0.265352	0.0694065	0.0467663	0.181568	0.783333	27.1967	49.5783
		SD♀ left	6.26099	2.80476	2.58844	49.3356			0.0900658	0.0362705	0.0196582	0.0558994	0.299279	5.7451	5.43236
SPL	Right
Subject	Sex	Immuno	PV	PNN	PV&PNN	dapi	death date	age	%PVindapi	%PNNindapi	%PV&PNNindapi	%PVwithPNN	%PNNwithPV
♂160	male	week1	61	9	9	137	2014-02-20	270	0.445255	0.0656934	0.0656934	0.147541	1	24.35	49.08
♂122	male	week1	35	14	8	207	2014-02-11	300	0.169082	0.0676329	0.0386473	0.228571	0.571429	21.29	48.02
♂162	male	week2					2014-02-20	270						40.73	52.06
♂156	male	week2	29	12	8	171	2014-10-24	160	0.169591	0.0701754	0.0467836	0.275862	0.666667	21.78	51.89
♂M19	male	week3	35	10	8	177	2014-02-21	500	0.19774	0.0564972	0.0451977	0.228571	0.8
♂176b	male	week3	49	12	9	191	2014-03-27		0.256545	0.0628272	0.0471204	0.183673	0.75	19.49	57.23
		Mean ♂ right	41.8	11.4	8.4	176.6			0.247643	0.0645652	0.0486885	0.212844	0.757619	25.528	51.656
		SD ♂ right	13.0077	1.94936	0.547723	26.1304			0.116065	0.00525052	0.0101028	0.0489423	0.16089	8.67401	3.57574
♀049	female	week1	39	12	9	245	2014-03-27	412	0.159184	0.0489796	0.0367347	0.230769	0.75	20.29	49.23
♀x3	female	week1	25	7	6	170	2013-07-24	200	0.147059	0.0411765	0.0352941	0.24	0.857143	14.4	53.99
♀077	female	week2	45	9	7	251	2014-02-20	358	0.179283	0.0358566	0.0278884	0.155556	0.777778	29.2	41.36
♀078	female	week2	47	15	8	189	2013-11-25	270	0.248677	0.0793651	0.042328	0.170213	0.533333	36.18	44.84
♀103	female	week3	20	16	9	135	2014-02-21	332	0.148148	0.118519	0.0666667	0.45	0.5625	21.74	54.12
♀090	female	week3	25	9	7	140	2014-03-27	387	0.178571	0.0642857	0.05	0.28	0.777778	15.9	51.24
		Mean♀ right	33.5	11.3333	7.66667	188.333			0.17682	0.064697	0.043152	0.254423	0.709755	22.9517	49.13
		SD♀ right	11.5888	3.61478	1.21106	50.3097			0.0379248	0.0308029	0.0136852	0.106337	0.130695	8.31192	5.1334
		Mean♀ total	37.25	10.8333	7.58333	177.667			0.221086	0.0670517	0.0449591	0.217995	0.746544	25.0742	49.3542
		SD♀ total	9.7059	3.12856	1.92865	48.7952			0.0804896	0.0321762	0.0162588	0.0894861	0.223502	7.16387	5.04448
		SEM	3.96242	1.27723	0.787369	19.9205			0.0328597	0.0131359	0.00663763	0.0365326	0.0912445	2.92464	2.0594
		Mean♂ total	36.9	11.5	8.7	174			0.225252	0.0696914	0.0527141	0.265238	0.766136
		SD♂ total	11.5609	2.59272	1.88856	37.0075			0.105204	0.0258129	0.0186442	0.143646	0.122977	23.5118	52.6591
		SEM	5.17021	1.1595	0.844591	16.5503			0.0470487	0.0115439	0.00833793	0.0642404	0.054997	7.80442	6.75331
		Mean♀/♂ total	37.0909	11.1364	8.09091	176			0.22298	0.0682516	0.0484841	0.239469	0.755449	3.18614	2.75703
		SD♀/♂ total	10.3275	2.85015	1.94958	42.8675			0.0902299	0.0288041	0.0174087	0.116694	0.180962
		Mean Left total	36.9091	10.9091	8.18182	169			0.236947	0.0718661	0.0512996	0.243415	0.779387
		SD Left total	8.38397	2.98176	2.63887	46.6369			0.0958766	0.0350447	0.0218212	0.146557	0.219063
		Mean Right total	37.2727	11.3636	8	183			0.209012	0.0646371	0.0456686	0.235523	0.731512
		SD Right total	12.3943	2.83805	1	39.7014			0.086461	0.0220327	0.0119511	0.0841633	0.139712
MEAN LR IND		♂160	40	12.5	10.5	138.5			0.288809	0.0902527	0.0758123	0.2625	0.84
		♂122	38.5	13.5	8.5	159.5			0.241379	0.0846395	0.0532915	0.220779	0.62963
		♂162	#DIV/0!	#DIV/0!	#DIV/0!	#DIV/0!			#DIV/0!	#DIV/0!	#DIV/0!	#DIV/0!	#DIV/0!
		♂156	31.5	9.5	6.5	179.5			0.175487	0.0529248	0.0362117	0.206349	0.684211
		♂M19	35	10	8	177			0.19774	0.0564972	0.0451977	0.228571	0.8
		♂176b	39.5	12	10	215.5			0.183295	0.0556845	0.0464037	0.253165	0.833333
		♀049	37	13.5	6	178			0.207865	0.0758427	0.0337079	0.162162	0.444444
		♀x3	35.5	8.5	8	149.5			0.237458	0.0568562	0.0535117	0.225352	0.941176
		♀077	46.5	9	7.5	191.5			0.24282	0.0469974	0.0391645	0.16129	0.833333
		♀078	45	11	7.5	211			0.21327	0.0521327	0.035545	0.166667	0.681818
		♀103	26	12.5	8	165			0.157576	0.0757576	0.0484848	0.307692	0.64
		♀090	33.5	10.5	8.5	171			0.195906	0.0614035	0.0497076	0.253731	0.809524

## Sheet: SP
SP	left
Subject	Sex	Immuno	PV	PNN	PV&PNN	dapi	death date	age	%PVindapi	%PNNindapi	%PV&PNNindapi	%PVwithPNN	%PNNwithPV	PNN intensity	PNN area
♂160	male	week1	28	22	20	166	2014-02-20	270	0.168675	0.13253	0.120482	0.714286	0.909091	32.11	43.62
♂122	male	week1	35	14	12	169	2014-02-11	300	0.207101	0.0828402	0.0710059	0.342857	0.857143	14.2	47.07
♂162	male	week2	40	33	32	226	2014-02-20	270	0.176991	0.146018	0.141593	0.8	0.969697	25.29	47.83
♂156	male	week2	27	20	17	260	2014-10-24	160	0.103846	0.0769231	0.0653846	0.62963	0.85	15.21	53.22
♂M19	male	week3	34	12	8	228	2014-02-21	500	0.149123	0.0526316	0.0350877	0.235294	0.666667	22.22	51.65
♂176b	male	week3	50	26	24	319	2014-03-27		0.15674	0.0815047	0.0752351	0.48	0.923077	24.46	44.62
		Mean ♂ left	35.6667	21.1667	18.8333	228			0.160413	0.0954079	0.084798	0.533678	0.862612	22.2483	48.0017
		SD ♂ left	8.50098	7.75672	8.58875	57.6784			0.034245	0.0359504	0.0390606	0.219581	0.105704	6.71878	3.79667
♀049	female	week1	33	23	22	211	2014-03-27	412	0.156398	0.109005	0.104265	0.666667	0.956522	29.74	53.58
♀x3	female	week1	39	30	25	215	2013-07-24	200	0.181395	0.139535	0.116279	0.641026	0.833333	23.43	65.16
♀077	female	week2	40	17	15	176	2014-02-20	358	0.227273	0.0965909	0.0852273	0.375	0.882353	38.58	39.94
♀078	female	week2	50	20	18	295	2013-11-25	270	0.169492	0.0677966	0.0610169	0.36	0.9	20.02	51.58
♀103	female	week3	31	20	18	140	2014-02-21	332	0.221429	0.142857	0.128571	0.580645	0.9	20.44	48.22
♀090	female	week3	41	14	14	258	2014-03-27	387	0.158915	0.0542636	0.0542636	0.341463	1	16.9	63.62
		Mean♀ left	39	20.6667	18.6667	215.833			0.185817	0.101675	0.0916039	0.494133	0.912035	24.8517	53.6833
		SD♀ left	6.72309	5.50151	4.17931	55.5101			0.0311834	0.0363442	0.030021	0.15121	0.0584492	8.00526	9.52484
SP	Right
Subject	Sex	Immuno	PV	PNN	PV&PNN	dapi	death date	age	%PVindapi	%PNNindapi	%PV&PNNindapi	%PVwithPNN	%PNNwithPV
♂160	male	week1	24	13	12	177	2014-02-20	270	0.135593	0.0734463	0.0677966	0.5	0.923077	23.72	67.27
♂122	male	week1	39	32	27	248	2014-02-11	300	0.157258	0.129032	0.108871	0.692308	0.84375	19.94	51.14
♂162	male	week2	25	18	17	306	2014-02-20	270	0.0816993	0.0588235	0.0555556	0.68	0.944444	22.1	51.97
♂156	male	week2	32	18	15	292	2014-10-24	160	0.109589	0.0616438	0.0513699	0.46875	0.833333	16.88	63.42
♂M19	male	week3	43	9	7	206	2014-02-21	500	0.208738	0.0436893	0.0339806	0.162791	0.777778	35.59	41.98
♂176b	male	week3	48	26	26	265	2014-03-27		0.181132	0.0981132	0.0981132	0.541667	1	22.6	68.52
		Mean ♂ right	35.1667	19.3333	17.3333	249			0.145668	0.0774581	0.0692811	0.507586	0.887064	23.4717	57.3833
		SD ♂ right	9.78604	8.4301	7.86554	49.7755			0.0466155	0.0311136	0.0288312	0.192593	0.0825234	6.41061	10.6185
♀049	female	week1	35	16	14	118	2014-03-27	412	0.29661	0.135593	0.118644	0.4	0.875	30.09	43.32
♀x3	female	week1	39	18	14	182	2013-07-24	200	0.214286	0.0989011	0.0769231	0.358974	0.777778	13.3	55.78
♀077	female	week2	34	18	14	286	2014-02-20	358	0.118881	0.0629371	0.048951	0.411765	0.777778	26.88	43.33
♀078	female	week2	43	27	24	269	2013-11-25	270	0.159851	0.100372	0.0892193	0.55814	0.888889	20.55	58.01
♀103	female	week3	28	26	23	201	2014-02-21	332	0.139303	0.129353	0.114428	0.821429	0.884615	23.73	62.32
♀090	female	week3	49	25	21	258	2014-03-27	387	0.189922	0.0968992	0.0813953	0.428571	0.84	26.85	53.22
		Mean♀ right	38	21.6667	18.3333	219			0.186476	0.104009	0.0882601	0.49648	0.840677	23.5667	52.6633
		SD♀ right	7.37564	4.84424	4.84424	63.8811			0.063903	0.0261406	0.0258059	0.172857	0.0516645	5.9807	7.8265
		Mean♀ total	38.5	21.1667	18.5	217.417			0.186146	0.102842	0.089932	0.495307	0.876356	24.2092	53.1733
		SD♀ total	6.74874	4.9696	4.31699	57.0812			0.0479406	0.0302076	0.0267472	0.154842	0.0644583	6.77038	8.32851
		SEM	2.75516	2.02883	1.7624	23.3033			0.0195717	0.0123322	0.0109195	0.063214	0.026315	2.764	3.4001
		Mean♂ total	35.4167	20.25	18.0833	238.5			0.15304	0.086433	0.0770396	0.520632	0.874838
		SD♂ total	8.7434	7.78256	7.89083	52.5227			0.0397501	0.0333971	0.0337197	0.197388	0.0913093	22.86	52.6925
		SEM	3.56948	3.17722	3.22142	21.4423			0.0162279	0.0136343	0.013766	0.0805833	0.0372768	6.29343	9.04473
		Mean♀/♂ total	36.9583	20.7083	18.2917	227.958			0.169593	0.0946375	0.0834858	0.507969	0.875597	2.56928	3.6925
		SD♀/♂ total	7.79899	6.40298	6.22393	54.7139			0.0462686	0.0322504	0.0304845	0.173977	0.0772991
		Mean Left total	37.3333	20.9167	18.75	221.917			0.173115	0.0985413	0.088201	0.513906	0.887324
		SD Left total	7.51161	6.41672	6.44029	54.3431			0.0339274	0.0346206	0.0334038	0.18093	0.0854274
		Mean Right total	36.5833	20.5	17.8333	234			0.166072	0.0907337	0.0787706	0.502033	0.86387
		SD Right total	8.39327	6.66742	6.24985	56.8027			0.0574288	0.0307066	0.0279065	0.174572	0.0699688
MEAN LR IND		♂160	26	17.5	16	171.5			0.151603	0.102041	0.0932945	0.615385	0.914286
		♂122	37	23	19.5	208.5			0.177458	0.110312	0.0935252	0.527027	0.847826
		♂162	32.5	25.5	24.5	266			0.12218	0.0958647	0.0921053	0.753846	0.960784
		♂156	29.5	19	16	276			0.106884	0.0688406	0.057971	0.542373	0.842105
		♂M19	38.5	10.5	7.5	217			0.177419	0.0483871	0.0345622	0.194805	0.714286
		♂176b	49	26	25	292			0.167808	0.0890411	0.0856164	0.510204	0.961538
		♀049	34	19.5	18	164.5			0.206687	0.118541	0.109422	0.529412	0.923077
		♀x3	39	24	19.5	198.5			0.196474	0.120907	0.0982368	0.5	0.8125
		♀077	37	17.5	14.5	231			0.160173	0.0757576	0.0627706	0.391892	0.828571
		♀078	46.5	23.5	21	282			0.164894	0.0833333	0.0744681	0.451613	0.893617
		♀103	29.5	23	20.5	170.5			0.173021	0.134897	0.120235	0.694915	0.891304
		♀090	45	19.5	17.5	258			0.174419	0.0755814	0.0678295	0.388889	0.897436
